# Supplementary material for: vhp Is a Fibrinogen-Binding Protein Related to vWbp in Staphylococcus aureus
Source: mBio. 2021 Aug 3;12(4):e01167-21. doi: 10.1128/mBio.01167-21 (PMC8406236; doi:10.1128/mBio.01167-21)
Supplement: TABLE S2 [file mbio.01167-21-st002.xlsx]

## Sheet: vhp isoforms in ST 5, 8, 30
S. aureus strain name	Sequence Type	Assembly Accession	Genbank Accession	vhp isoform
FORC_027	5	GCF_001725965.1	CP012692	vhpA
UCI62	5	GCF_001975005.1	CP018766,CP018767	vhpA
CR14-035	5	GCA_003031465.1	CP020544	vhpA
FORC_062	5	GCA_003351925.1	CP022582	vhpA
30-47	5	GCA_003991015.1	CP029474,CP029475	vhpA
NF25	5	GCA_004119935.1	CP035415,CP035416	vhpA
592	5	GCA_004208595.1	CP035791,CP035792	vhpA
D592-HR	5	GCA_005890035.1	CP040623,CP040624	vhpA
D592	5	GCA_005954685.1	CP040665,CP040666	vhpA
BPH2819	5	GCA_900620225.1	LR130511,LR130512	vhpA
GHA2	5	GCA_008630855.1	CP043922	vhpA
GHA1	5	GCA_008630875.1	CP043923	vhpA
GHA8	5	GCA_008694145.1	CP043916	vhpA
KG-03	5	GCA_009176765.1	AP019542	vhpA
P2D1C1	5	GCA_009739695.1	CP033987,CP033983,CP033984,CP033985,CP033986	vhpA
P2D8C1	5	GCA_009739675.1	CP033982,CP033978,CP033979,CP033980,CP033981	vhpA
P1D14C1	5	GCA_009739865.1	CP033990,CP033988,CP033989	vhpA
P1D1C1	5	GCA_009739845.1	CP034014,CP034012,CP034013	vhpA
P2D15C1	5	GCA_009739715.1	CP033977,CP033973,CP033974,CP033975,CP033976	vhpA
P1D7C1	5	GCA_009739795.1	CP034005,CP034003,CP034004	vhpA
P1D8C2	5	GCA_009739755.1	CP033999,CP033997,CP033998	vhpA
P1D8C1	5	GCA_009739775.1	CP034002,CP034000,CP034001	vhpA
P1D5C1	5	GCA_009739825.1	CP034011,CP034009,CP034010	vhpA
P1D12C1	5	GCA_009739885.1	CP034259,CP034258,CP034257	vhpA
P1D5C2	5	GCA_009740205.1	CP034008,CP034006,CP034007	vhpA
UP_1632	5	GCA_009911835.1	CP047777	vhpA
UP_1559	5	GCA_009912155.1	CP047779	vhpA
UP_296	5	GCA_009913055.1	CP047800	vhpA
502A	5	GCF_000597965.1	CP007454,CP007455	vhpA
SA564	5	GCF_001281145.1	CP010890,CP010891	vhpA
NRS1	5	GCF_001019435.1	JYAC01000000	vhpA
NRS149	5	GCF_001018775.1	JXZR01000000	vhpA
MI	5	GCF_001548415.1	AP017320,AP017321	vhpA
NZAK3	5	GCF_900017775.1	LT009690,LT009691	vhpA
RIVM6519	5	GCF_001618305.1	CP015173,CP015174,CP015175	vhpA
ZJ5499	5	GCF_001640885.1	CP011685	vhpA
NCCP14558	5	GCF_001640905.1	CP013953,CP013954	vhpA
NCCP14562	5	GCF_001640925.1	CP013955,CP013956	vhpA
N315	5	GCA_000009645.1	BA000018,AP003139	vhpA
UCI 28	5	GCF_001975045.1	CP018768,CP018769	vhpA
WCUH29	5	GCA_004785995.1	CP039156	vhpA
DSM 20231	8	GCF_001027105.1	CP011526,CP011527	vhpB
USA300-SUR9	8	GCF_002000565.1	CP014392,CP014393,CP014394,CP014395,CP014396	vhpB
USA300-SUR10	8	GCF_002000585.1	CP014397,CP014398,CP014399,CP014400,CP014401	vhpB
USA300-SUR11	8	GCF_002000605.1	CP014402,CP014403,CP014404,CP014405,CP014406	vhpB
USA300-SUR12	8	GCF_002000625.1	CP014407,CP014408	vhpB
USA300-SUR13	8	GCF_002000645.1	CP014409,CP014410,CP014411	vhpB
USA300-SUR14	8	GCF_002000665.1	CP014412,CP014413,CP014414	vhpB
USA300-SUR15	8	GCF_002000685.1	CP014415,CP014416,CP014417,CP014418,CP014419	vhpB
USA300-SUR16	8	GCF_002000705.1	CP014420,CP014421,CP014422	vhpB
USA300-SUR17	8	GCF_002000725.1	CP014423,CP014424,CP014425	vhpB
USA300-SUR19	8	GCF_002000765.1	CP014429,CP014430,CP014431	vhpB
USA300-SUR20	8	GCF_002000785.1	CP014432,CP014433,CP014434	vhpB
USA300-SUR21	8	GCF_002000805.1	CP014435,CP014436,CP014437	vhpB
USA300-SUR22	8	GCF_002000825.1	CP014438,CP014439,CP014440	vhpB
USA300-SUR23	8	GCF_002000845.1	CP014441,CP014442,CP014443	vhpB
USA300-SUR24	8	GCF_002000865.1	CP014444,CP014445,CP014446,CP014447,CP014448	vhpB
JE2	8		CP020619	vhpB
C2406	8		CP019590	vhpB
OC8	8	GCA_002355355.1	AP017377	vhpB
JH4899	8	GCA_002356675.1	AP014921,AP014922	vhpB
54	8	GCA_003354805.1	CP022892	vhpB
164	8	GCA_003354885.1	CP022910,CP022911	vhpB
28	8	GCA_003425835.1	CP031664,CP031665,CP031666	vhpB
82	8	GCA_003425885.1	CP031661,CP031662,CP031663	vhpB
MOZ66	8	GCA_003426145.1	CP031673	vhpB
USA300-SUR1	8	GCA_003595365.1	CP014362,CP014363,CP014364	vhpB
USA300-SUR2	8	GCA_003595385.1	CP014365,CP014366,CP014367	vhpB
USA300-SUR3	8	GCA_003595405.1	CP014368,CP014369,CP014370	vhpB
USA300-SUR4	8	GCA_003595425.1	CP014371,CP014372,CP014373,CP014374,CP014375	vhpB
USA300-SUR5	8	GCA_003595445.1	CP014376,CP014377,CP014378,CP014379,CP014380	vhpB
USA300-SUR7	8	GCA_003595485.1	CP014384,CP014385,CP014386	vhpB
MSSA54	8	GCA_003798185.1	CP033681	vhpB
LAC	8	GCA_004118995.1	CP035369,CP035370	vhpB
C3948	8	GCA_004193875.1	CP020957	vhpB
H489	8	GCA_004193895.1	CP020959	vhpB
C8879	8	GCA_004614295.1	CP020956	vhpB
JK3137	8	GCA_004614315.1	CP020960	vhpB
J01	8	GCA_005889995.1	CP040619,CP040620,CP040621	vhpB
BPH2986	8	GCA_900620255.1	LR130518,LR130519,LR130520	vhpB
TF3198	8	GCA_003031285.1	CP023561,CP023562	vhpB
BSN9S	8	GCA_007954445.1	CP042346,CP042347	vhpB
BSN9R	8	GCA_007954465.1	CP042348,CP042349	vhpB
NRS384	8	GCA_008244705.1	CP043386,CP043387,CP043388	vhpB
CFSAN082782	8	GCA_008329865.1	CP031888,CP031889	vhpB
CFSAN082781	8	GCA_008329885.1	CP031890,CP031891	vhpB
16445	8	GCA_008370815.1	CP043302,CP043303	vhpB
UP_967	8	GCA_009911895.1	CP047789	vhpB
UP_1395	8	GCA_009911965.1	CP047820,CP047821	mutated signal sequence
UP_996	8	GCA_009912655.1	CP047830,CP047831,CP047832	vhpB
UP_403	8	GCA_009912915.1	CP047849,CP047850	vhpB
UA-S391_USA300	8	GCF_000695875.1	CP007690	vhpB
TCH 959	8	GCF_001018685.1	JXZI01000000	vhpB
M121	8	GCF_001021875.1	CP007670,CP007671	vhpB
CA12	8	GCA_001045795.2	LALT01000000	vhpB
HUV05	8	GCA_001045995.2	LALN01000000	vhpB
CA15	8	GCF_001021895.1	CP007674,CP007675	vhpB
NRS146	8	GCF_001019415.1	JYAB01000000	vhpB
NRS133	8	GCF_001018915.1	JYAE01000000	vhpB
NCTC8532	8	GCF_001457515.1	LN831048,LN831049,LN831050	vhpB
UTSW MRSA 55	8	GCF_001580515.1	CP013231,CP013227,CP013228,CP013229,CP013230	vhpB
USA300_2014.C01	8	GCF_001183705.1	CP012119,CP012118	vhpB
USA300_2014.C02	8	GCF_001183725.1	CP012120,CP012121	mutated signal sequence
1969.N	8	GCA_001717705.1	CP016861,CP016860	vhpB
1625.CO1	8	GCA_001717725.1	CP016863,CP016862	vhpB
2148.CO1	8	GCA_001717975.1	CP017094,CP017095,CP017096,CP017097	vhpB
3020.CO1	8	GCF_001735655.1	MCIE00000000	vhpB
EDCC5458	8	GCA_002786465.1	CP022290	vhpB
NCTC8325	8	GCA_900475245.1	LS483365	vhpB
468	30	GCA_003354625.1	CP022900	vhpC
277	30	GCA_003354685.1	CP022896	vhpC
143	30	GCA_003354725.1	CP022899	vhpC
466	30	GCA_003354745.1	CP022901	vhpC
85	30	GCA_003354785.1	CP022895	vhpC
FDAARGOS_504	30	GCA_003827915.1	CP033865	vhpC
NCTC11965	30	GCA_900635335.1	LR134093	vhpC
NCTC13811	30	GCA_900637155.1	LR134351	vhpC
04-002	30	GCA_004421085.1	CP038021	vhpC
GHA11	30	GCA_008630715.1	CP043913	vhpC
ST20130944	30	GCA_009728755.1	CP033112,CP033113	vhpC
ST20130945	30	GCA_009728775.1	CP033114,CP033115	vhpC
UP_1572	30	GCA_009912035.1	CP047778	vhpC
UP_1654	30	GCA_009912075.1	CP047805,CP047806	vhpC
UP_1559	30	GCA_009912155.1	CP047779	vhpC
UP_1452	30	GCA_009912435.1	CP047781	vhpC
UP_1033	30	GCA_009912595.1	CP047788	vhpC
UP_764	30	GCA_009912675.1	CP047793	vhpC
UP_818	30	GCA_009912715.1	CP047791	vhpC
UP_678	30	GCA_009912735.1	CP047839,CP047840	vhpC
UP_248	30	GCA_009912795.1	CP047801	vhpC
UP_462	30	GCA_009912835.1	CP047796	vhpC
UP_322	30	GCA_009913075.1	CP047799	vhpC
UP_338	30	GCA_009913215.1	CP047851	vhpC
NRS143	30	GCF_001018975.1	JYAH01000000	vhpC
NRS484	30	GCF_001019395.1	JXZX01000000	vhpC
