# Supplementary material for: vhp Is a Fibrinogen-Binding Protein Related to vWbp in Staphylococcus aureus
Source: mBio. 2021 Aug 3;12(4):e01167-21. doi: 10.1128/mBio.01167-21 (PMC8406236; doi:10.1128/mBio.01167-21)
Supplement: TABLE S3 [file mbio.01167-21-st003.xlsx]

## Sheet: % Id vWbp in clinical isolates
Strain Name	ST	Isoform Name	Protein ID (vWbp)	AMV79382.1	AFH69100.1	AMV84568.1	CRL33493.1	ANI73770.1	EJE56571.1	CAI80433.1	CCG15432.1	AEV77847.2	ALQ99048.1	BAF77691.1	AQD18904.1	ABR51685.1	ADC36978.1	CCJ10583.1	ADI97344.1	ABD20992.1	CBI48742.1	AAW36412.1	ELP41199.1	AGO29164.1	ADQ77852.1	AIO20460.1	AEW64854.1	AGU54602.1	ADL22691.1
ST20130941	15		AMV79382.1	100	73.15	73.75	74.9	72.34	76.95	76.55	81.47	80.48	80.48	66.67	66.87	66.87	66.87	66.87	66.13	67.2	67.2	67.2	67.2	68.01	68.5	68.5	67.27	68.08	68.28
71193	398	vWbpA	AFH69100.1	73.15	100	93.82	93.99	82.27	80.36	79.16	79.16	78.96	78.96	66.4	66.2	66.2	66.2	66.2	65.26	66	66	66	66	66.8	68.22	68.22	65.87	66.67	67.27
ST20130943	25	vWbpA	AMV84568.1	73.75	93.82	100	94.39	84.06	83.37	82.16	79.76	80.36	80.36	67.68	67.47	67.47	67.47	67.47	65.73	68.88	68.88	68.88	68.88	67.67	66.06	66.06	66.93	68.15	67.74
BB155	152	vWbpA	CRL33493.1	74.9	93.99	94.39	100	82.77	83.53	82.93	80.92	80.72	80.72	66.8	66.6	66.6	66.6	66.6	64.24	66.46	66.46	66.46	66.46	66.06	66.8	66.8	65.93	66.94	65.92
08-02300	7	vWbpA'	ANI73770.1	72.34	82.27	84.06	82.77	100	84.97	84.37	80.76	83.97	83.97	68.48	68.69	68.69	68.69	68.69	65.93	66.27	66.27	66.27	66.27	67.07	66.06	66.06	67.53	67.54	67.34
Newbould 305	115	vWbpB	EJE56571.1	76.95	80.36	83.37	83.53	84.97	100	97.19	94.19	92.18	92.18	67.14	67.14	67.14	67.14	67.14	66.19	65.66	65.66	65.66	65.66	65.05	63.67	63.67	64.93	67.75	67.55
RF122	151	vWbpB	CAI80433.1	76.55	79.16	82.16	82.93	84.37	97.19	100	92.59	92.18	92.18	66.73	66.73	66.73	66.73	66.73	66.19	66.06	66.06	66.06	66.06	64.04	64.08	64.08	64.53	67.95	68.15
HO 5096 0412	22	vWbpB	CCG15432.1	81.47	79.16	79.76	80.92	80.76	94.19	92.59	100	94.82	94.82	65.86	65.86	65.86	65.86	65.86	65.32	65.19	65.19	65.19	65.19	63.98	65.24	65.24	63.27	67.88	67.07
M013	59	vWbpB	AEV77847.2	80.48	78.96	80.36	80.72	83.97	92.18	92.18	94.82	100	100	65.66	65.66	65.66	65.66	65.66	65.73	65.19	65.19	65.19	65.19	65.39	64.43	64.43	64.87	68.08	68.69
MS4	338	vWbpB	ALQ99048.1	80.48	78.96	80.36	80.72	83.97	92.18	92.18	94.82	100	100	65.66	65.66	65.66	65.66	65.66	65.73	65.19	65.19	65.19	65.19	65.39	64.43	64.43	64.87	68.08	68.69
Mu3	5	vWbpC	BAF77691.1	66.67	66.4	67.68	66.8	68.48	67.14	66.73	65.86	65.66	65.66	100	99.8	99.8	99.8	99.8	84.97	70.88	70.88	70.88	70.88	73.44	73.13	73.13	74.2	71.37	70.77
SR434	88	vWbpC	AQD18904.1	66.87	66.2	67.47	66.6	68.69	67.14	66.73	65.86	65.66	65.66	99.8	100	100	100	100	84.97	71.08	71.08	71.08	71.08	73.24	72.93	72.93	74	71.37	70.77
JH1	105	vWbpC	ABR51685.1	66.87	66.2	67.47	66.6	68.69	67.14	66.73	65.86	65.66	65.66	99.8	100	100	100	100	84.97	71.08	71.08	71.08	71.08	73.24	72.93	72.93	74	71.37	70.77
04-02981	225	vWbpC	ADC36978.1	66.87	66.2	67.47	66.6	68.69	67.14	66.73	65.86	65.66	65.66	99.8	100	100	100	100	84.97	71.08	71.08	71.08	71.08	73.24	72.93	72.93	74	71.37	70.77
ST228	228	vWbpC	CCJ10583.1	66.87	66.2	67.47	66.6	68.69	67.14	66.73	65.86	65.66	65.66	99.8	100	100	100	100	84.97	71.08	71.08	71.08	71.08	73.24	72.93	72.93	74	71.37	70.77
ED133	133	vWbpC'	ADI97344.1	66.13	65.26	65.73	64.24	65.93	66.19	66.19	65.32	65.73	65.73	84.97	84.97	84.97	84.97	84.97	100	71.51	71.51	71.51	71.51	76.25	73.75	73.75	75	71.6	71.8
USA300_FPR3757	8	vWbpD	ABD20992.1	67.2	66	68.88	66.46	66.27	65.66	66.06	65.19	65.19	65.19	70.88	71.08	71.08	71.08	71.08	71.51	100	100	100	100	76.88	75.45	75.45	76.18	73.07	73.36
TW20	239	vWbpD	CBI48742.1	67.2	66	68.88	66.46	66.27	65.66	66.06	65.19	65.19	65.19	70.88	71.08	71.08	71.08	71.08	71.51	100	100	100	100	76.88	75.45	75.45	76.18	73.07	73.36
COL	250	vWbpD	AAW36412.1	67.2	66	68.88	66.46	66.27	65.66	66.06	65.19	65.19	65.19	70.88	71.08	71.08	71.08	71.08	71.51	100	100	100	100	76.88	75.45	75.45	76.18	73.07	73.36
21282	254	vWbpD	ELP41199.1	67.2	66	68.88	66.46	66.27	65.66	66.06	65.19	65.19	65.19	70.88	71.08	71.08	71.08	71.08	71.51	100	100	100	100	76.88	75.45	75.45	76.18	73.07	73.36
CA-347	45	vWbpE	AGO29164.1	68.01	66.8	67.67	66.06	67.07	65.05	64.04	63.98	65.39	65.39	73.44	73.24	73.24	73.24	73.24	76.25	76.88	76.88	76.88	76.88	100	91.42	91.42	92.14	77.53	77.45
TCH60	30	vWbpE	ADQ77852.1	68.5	68.22	66.06	66.8	66.06	63.67	64.08	65.24	64.43	64.43	73.13	72.93	72.93	72.93	72.93	73.75	75.45	75.45	75.45	75.45	91.42	100	100	92.43	78.51	75.2
ATCC_25923	243	vWbpE	AIO20460.1	68.5	68.22	66.06	66.8	66.06	63.67	64.08	65.24	64.43	64.43	73.13	72.93	72.93	72.93	72.93	73.75	75.45	75.45	75.45	75.45	91.42	100	100	92.43	78.51	75.2
11819-97	80	vWbpE	AEW64854.1	67.27	65.87	66.93	65.93	67.53	64.93	64.53	63.27	64.87	64.87	74.2	74	74	74	74	75	76.18	76.18	76.18	76.18	92.14	92.43	92.43	100	76.28	74.21
6850	50		AGU54602.1	68.08	66.67	68.15	66.94	67.54	67.75	67.95	67.88	68.08	68.08	71.37	71.37	71.37	71.37	71.37	71.6	73.07	73.07	73.07	73.07	77.53	78.51	78.51	76.28	100	81.15
JKD6159	93		ADL22691.1	68.28	67.27	67.74	65.92	67.34	67.55	68.15	67.07	68.69	68.69	70.77	70.77	70.77	70.77	70.77	71.8	73.36	73.36	73.36	73.36	77.45	75.2	75.2	74.21	81.15	100
a. Percent of amino acid identity of the vWbp isoforms
b. ST, sequence type
c. vWbp isoforms indicate names of the isoforms
d. Protein ID is the accession numbers of the vWbp isoforms
e. Isoform groups highlighted in color. Red, vWbpA; orange, vWbpB; blue, vWbpC; green, vWbpD; yellow, vWbpE
